# Supplementary material for: Whole Genome Resequencing Identifies Single-Nucleotide Polymorphism Markers of Growth and Reproduction Traits in Zhedong and Zi Crossbred Geese
Source: Genes (Basel). 2023 Feb 14;14(2):487. doi: 10.3390/genes14020487 (PMC9956059; doi:10.3390/genes14020487)
Supplement: Supplementary file 1 [file genes-14-00487-s001.zip]

Archive with 1 entries (1 files):
- genes-2140918-supplementary.pdf
